# Supplementary material for: Adherence to guidelines and suboptimal practice in term breech delivery with perinatal death- a population-based case-control study in Norway
Source: BMC Pregnancy Childbirth. 2019 Sep 9;19:330. doi: 10.1186/s12884-019-2464-7 (PMC6734432; doi:10.1186/s12884-019-2464-7)
Supplement: Supplementary file 1 — Items recommended in the national Norwegian guidelines for breech presentation (2014). (ZIP 12 kb) [file 12884_2019_2464_MOESM1_ESM.zip]

Archive with 1 entries (1 files):
- Supplementary_Guidelines_RevisedR1.docx
